# Supplementary material for: Metagenomic analysis of the effects of salinity on microbial community and functional gene diversity in glacial meltwater estuary, Ny-Alesund, Arctic
Source: Braz J Microbiol. 2024 Apr 22;55(2):1587–99. doi: 10.1007/s42770-024-01298-x (PMC11153410; doi:10.1007/s42770-024-01298-x)
Supplement: Supplementary file 1 — Supplemental material (XLSX 12.9 KB) [file 42770_2024_1298_MOESM1_ESM.xlsx]

## Sheet: Sheet1
Description
salinity
	Number of cases	average value	Standard deviation	Standard error	95% confidence interval of mean		minimum value	maximum value
					lower limit	upper limit
S5	3	5.1	0.05292	0.03055	4.9686	5.2314	5.06	5.16
S6	3	15.12	0.07937	0.04583	14.9228	15.3172	15.06	15.21
S7	3	30.11	0.01	0.00577	30.0852	30.1348	30.1	30.12
total	9	16.7767	10.9008	3.6336	8.3976	25.1558	5.06	30.12
Variance homogeneity test
		Levin statistics	First degree of freedom	Second degree of freedom	Significance
salinity	Based on average	4.9	2	6	0.055
	Based on median	0.759	2	6	0.508
	Based on median and with adjusted degrees of freedom	0.759	2	3.526	0.532
	Based on the mean value after clipping	4.313	2	6	0.069
ANOVA
salinity
	Sum of squares	degree of freedom	mean square	F	Significance
Between groups	950.601	2	475.3	154989	0
Within group	0.018	6	0.003
totalize	950.619	8
Multiple comparison
dependent variable: salinity
	(I) sample	(J) sample	Mean difference (I-J)	Standard error	Significance	95% confidence interval of mean
						lower limit	upper limit
LSD	S5	S6	-10.02000*	0.04522	0	-10.1306	-9.9094
		S7	-25.01000*	0.04522	0	-25.1206	-24.8994
	S6	S5	10.02000*	0.04522	0	9.9094	10.1306
		S7	-14.99000*	0.04522	0	-15.1006	-14.8794
	S7	S5	25.01000*	0.04522	0	24.8994	25.1206
		S6	14.99000*	0.04522	0	14.8794	15.1006
* The significance level of the mean difference was 0.05.
salinity
	sample	Number of cases	A subset of alpha equals 0.05
			1	2	3
Tuki Ba	S5	3	5.1
	S6	3		15.12
	S7	3			30.11
Waller Duncan a,b	S5	3	5.1
	S6	3		15.12
	S7	3			30.11
The average of the groups in the homogeneous subset is displayed.
a Using the harmonic mean, the sample size is equal to 3.000.
b The severity ratio of type I / type II error is equal to 100.
