# Supplementary material for: Metagenomic analysis of the effects of salinity on microbial community and functional gene diversity in glacial meltwater estuary, Ny-Alesund, Arctic
Source: Braz J Microbiol. 2024 Apr 22;55(2):1587–99. doi: 10.1007/s42770-024-01298-x (PMC11153410; doi:10.1007/s42770-024-01298-x)
Supplement: Supplementary file 2 — Supplemental material (XLSX 15.7 KB) [file 42770_2024_1298_MOESM2_ESM.xlsx]

## Sheet: Sheet1
description
		Number of cases	average value	Standard deviation	Standard error	95% confidence interval of mean		minimum value	maximum value
						lower limit	upper limit
Alphaproteobacteria	1	3	331227	5264.7	3039.58	318149	344306	326936	337102
	2	3	235346	22126.8	12774.9	180380	290312	210998	254226
	3	2	196157	13433.6	9499	75460.8	316853	186658	205656
	total	8	261504	61402.9	21709.2	210170	312839	186658	337102
Deltaproteobacteria	1	3	8653	351.228	202.781	7780.5	9525.5	8248	8874
	2	3	7148	117.222	67.6782	6856.8	7439.2	7072	7283
	3	2	5586	948.937	671	-2939.86	14111.9	4915	6257
	total	8	7321.88	1342.04	474.484	6199.9	8443.85	4915	8874
Gammaproteobacteria	1	3	277889	6355.51	3669.36	262101	293677	272284	284794
	2	3	372203	32815.2	18945.9	290685	453720	334607	395095
	3	2	442402	23372.7	16527	232407	652397	425875	458929
	total	8	354385	72488.5	25628.5	293783	414987	272284	458929
Betaproteobacteria	1	3	22977	4621.61	2668.29	11496.3	34457.7	20241	28313
	2	3	25976	2734.16	1578.57	19184	32768	23333	28793
	3	2	35970.5	5526.04	3907.5	-13679	85620	32063	39878
	total	8	27350	6545.07	2314.03	21878.2	32821.8	20241	39878
Variance homogeneity test
		Levin statistics	First degree of freedom	Second degree of freedom	Significance
Alphaproteobacteria	Based on average	2.877	2	5	0.147
	Based on median	0.963	2	5	0.443
	Based on median and with adjusted degrees of freedom	0.963	2	2.255	0.499
	Based on the mean value after clipping	2.695	2	5	0.161
Deltaproteobacteria	Based on average	32.866	2	5	0.001
	Based on median	4.698	2	5	0.071
	Based on median and with adjusted degrees of freedom	4.698	2	2.42	0.147
	Based on the mean value after clipping	27.398	2	5	0.002
Gammaproteobacteria	Based on average	5.521	2	5	0.054
	Based on median	0.638	2	5	0.567
	Based on median and with adjusted degrees of freedom	0.638	2	2.085	0.608
	Based on the mean value after clipping	4.685	2	5	0.071
Betaproteobacteria	Based on average	1.741	2	5	0.267
	Based on median	0.282	2	5	0.766
	Based on median and with adjusted degrees of freedom	0.282	2	2.487	0.776
	Based on the mean value after clipping	1.519	2	5	0.305
ANOVA
		Sum of squares	degree of freedom	mean square	F	Significance
Alphaproteobacteria	Between groups	2.51772e+10	2	1.25886e+10	51.801	0
	Within group	1.21509e+09	5	2.43017e+08
	total	2.63922e+10	7
Deltaproteobacteria	Between groups	1.14329e+07	2	5.71645e+06	24.332	0.003
	Within group	1174686	5	234937
	total	1.26076e+07	7
Gammaproteobacteria	Between groups	3.40013e+10	2	1.70007e+10	30.568	0.002
	Within group	2.78075e+09	5	5.5615e+08
	total	3.67821e+10	7
Betaproteobacteria	Between groups	2.11659e+08	2	1.0583e+08	5.999	0.047
	Within group	8.82069e+07	5	1.76414e+07
	total	299865974	7
Multiple comparison
		(I) sample	(J) sample	Mean difference (I-J)	Standard error	Significance	95% confidence interval of mean
							lower limit	upper limit
Alphaproteobacteria	LSD	1	2	95881.00000*	12728.4	0.001	63161.7	128600
			3	135070.33333*	14230.8	0	98489	171652
		2	1	-95881.00000*	12728.4	0.001	-128600	-63161.7
			3	39189.33333*	14230.8	0.04	2608.02	75770.6
		3	1	-135070.33333*	14230.8	0	-171652	-98489
			2	-39189.33333*	14230.8	0.04	-75770.6	-2608.02
Deltaproteobacteria	LSD	1	2	1505.00000*	395.759	0.013	487.67	2522.33
			3	3067.00000*	442.471	0.001	1929.59	4204.41
		2	1	-1505.00000*	395.759	0.013	-2522.33	-487.67
			3	1562.00000*	442.471	0.017	424.591	2699.41
		3	1	-3067.00000*	442.471	0.001	-4204.41	-1929.59
			2	-1562.00000*	442.471	0.017	-2699.41	-424.591
Gammaproteobacteria	LSD	1	2	-94313.66667*	19255.3	0.004	-143811	-44816.3
			3	-164513.00000*	21528.1	0.001	-219853	-109173
		2	1	94313.66667*	19255.3	0.004	44816.3	143811
			3	-70199.33333*	21528.1	0.022	-125539	-14859.6
		3	1	164513.00000*	21528.1	0.001	109173	219853
			2	70199.33333*	21528.1	0.022	14859.6	125539
Betaproteobacteria	LSD	1	2	-2999	3429.42	0.422	-11814.6	5816.61
			3	-12993.50000*	3834.21	0.019	-22849.6	-3137.35
		2	1	2999	3429.42	0.422	-5816.61	11814.6
			3	-9994.50000*	3834.21	0.048	-19850.6	-138.354
		3	1	12993.50000*	3834.21	0.019	3137.35	22849.6
			2	9994.50000*	3834.21	0.048	138.354	19850.6
* The significance level of the mean difference was 0.05.
