# Supplementary material for: Metagenomic analysis of the effects of salinity on microbial community and functional gene diversity in glacial meltwater estuary, Ny-Alesund, Arctic
Source: Braz J Microbiol. 2024 Apr 22;55(2):1587–99. doi: 10.1007/s42770-024-01298-x (PMC11153410; doi:10.1007/s42770-024-01298-x)
Supplement: Supplementary file 3 — Supplemental material (XLSX 14.1 KB) [file 42770_2024_1298_MOESM3_ESM.xlsx]

## Sheet: Sheet1
description
		Number of cases	average value	Standard deviation	Standard error	95% confidence interval of mean		minimum value	maximum value
						lower limit	upper limit
Rhodobacteraceae	1	3	149050	2511.11	1449.79	142812	155288	147025	151860
	2	3	97749	6582.82	3800.59	81396.4	114102	90283	102718
	3	2	88131.5	8085.77	5717.5	15483.8	160779	82414	93849
	total	8	114583	29223.7	10332.1	90151	139014	82414	151860
Pseudoalteromonadaceae	1	3	39682	355.161	205.052	38799.7	40564.3	39469	40092
	2	3	24511.7	4308.42	2487.47	13809	35214.4	21013	29324
	3	2	21162	411.536	291	17464.5	24859.5	20871	21453
	total	8	29363.1	8961.11	3168.23	21871.4	36854.8	20871	40092
Flavobacteriaceae	1	3	230225	5731.57	3309.12	215987	244463	224477	235940
	2	3	111674	7173.84	4141.82	93853.5	129495	103820	117881
	3	2	102509	3797.16	2685	68392.8	136625	99824	105194
	total	8	153840	63572.9	22476.4	100691	206988	99824	235940
Vibrionaceae	1	3	19663.3	2594.23	1497.78	13218.9	26107.8	16735	21674
	2	3	5129.33	552.193	318.809	3757.61	6501.06	4508	5564
	3	2	4143.5	75.6604	53.5	3463.72	4823.28	4090	4197
	total	8	10333.1	7865.8	2780.98	3757.16	16909.1	4090	21674
ANOVA
		Sum of squares	degree of freedom	mean square	F	Significance
Rhodobacteraceae	Between groups	5.81351e+09	2	2.90675e+09	88.266	0
	Within group	1.64658e+08	5	3.29316e+07
	total	5.97816e+09	7
Pseudoalteromonadaceae	Between groups	5.24564e+08	2	2.62282e+08	34.928	0.001
	Within group	3.75466e+07	5	7.50932e+06
	total	5.62111e+08	7
Flavobacteriaceae	Between groups	2.81076e+10	2	1.40538e+10	383.882	0
	Within group	1.83048e+08	5	3.66097e+07
	total	28290626468	7
Vibrionaceae	Between groups	4.1902e+08	2	2.0951e+08	74.423	0
	Within group	1.40756e+07	5	2.81512e+06
	total	4.33095e+08	7
Multiple comparison
		(I) sample	(J) sample	Mean difference (I-J)	Standard error	Significance	95% confidence interval of mean
							lower limit	upper limit
Rhodobacteraceae	LSD	1	2	51301.33333*	4685.55	0	39256.7	63345.9
			3	60918.83333*	5238.61	0	47452.6	74385.1
		2	1	-51301.33333*	4685.55	0	-63345.9	-39256.7
			3	9617.5	5238.61	0.126	-3848.77	23083.8
		3	1	-60918.83333*	5238.61	0	-74385.1	-47452.6
			2	-9617.5	5238.61	0.126	-23083.8	3848.77
Pseudoalteromonadaceae	LSD	1	2	15170.33333*	2237.46	0.001	9418.77	20921.9
			3	18520.00000*	2501.55	0.001	12089.6	24950.4
		2	1	-15170.33333*	2237.46	0.001	-20921.9	-9418.77
			3	3349.67	2501.55	0.238	-3080.78	9780.11
		3	1	-18520.00000*	2501.55	0.001	-24950.4	-12089.6
			2	-3349.67	2501.55	0.238	-9780.11	3080.78
Flavobacteriaceae	LSD	1	2	118550.66667*	4940.29	0	105851	131250
			3	127716.00000*	5523.41	0	113518	141914
		2	1	-118550.66667*	4940.29	0	-131250	-105851
			3	9165.33	5523.41	0.158	-5033.04	23363.7
		3	1	-127716.00000*	5523.41	0	-141914	-113518
			2	-9165.33	5523.41	0.158	-23363.7	5033.04
Vibrionaceae	LSD	1	2	14534.00000*	1369.94	0	11012.4	18055.6
			3	15519.83333*	1531.64	0	11582.6	19457
		2	1	-14534.00000*	1369.94	0	-18055.6	-11012.4
			3	985.833	1531.64	0.548	-2951.38	4923.05
		3	1	-15519.83333*	1531.64	0	-19457	-11582.6
			2	-985.833	1531.64	0.548	-4923.05	2951.38
* The significance level of the mean difference was 0.05.
