# Supplementary material for: Metagenomic analysis of the effects of salinity on microbial community and functional gene diversity in glacial meltwater estuary, Ny-Alesund, Arctic
Source: Braz J Microbiol. 2024 Apr 22;55(2):1587–99. doi: 10.1007/s42770-024-01298-x (PMC11153410; doi:10.1007/s42770-024-01298-x)
Supplement: Supplementary file 4 — Supplemental material (XLSX 14.6 KB) [file 42770_2024_1298_MOESM4_ESM.xlsx]

## Sheet: Sheet1
description
		Number of cases	average value	Standard deviation	Standard error	95% confidence interval of mean		minimum value	maximum value
						lower limit	upper limit
Colwelliaceae	1	3	44039	5190.67	2996.83	31144.7	56933.3	40452	49991
	2	3	57243.7	2774.97	1602.13	50350.3	64137.1	54214	59662
	3	2	76779	4443.46	3142	36856.1	116702	73637	79921
	total	8	57175.8	14017	4955.77	45457.2	68894.3	40452	79921
Chromatiaceae	1	3	1686	146.687	84.6896	1321.61	2050.39	1578	1853
	2	3	1017.33	249.528	144.065	397.471	1637.2	770	1269
	3	2	5785	32.5269	23	5492.76	6077.24	5762	5808
	total	8	2460	2081.24	735.83	720.039	4199.96	770	5808
Alteromonadaceae	1	3	36831.7	6616.55	3820.07	20395.2	53268.1	32523	44450
	2	3	45067	1250.77	722.133	41959.9	48174.1	43719	46190
	3	2	67114.5	2083.84	1473.5	48391.9	85837.1	65641	68588
	total	8	47490.6	13221.6	4674.56	36437.1	58544.2	32523	68588
Variance homogeneity test
		Levin statistics	First degree of freedom	Second degree of freedom	Significance
Colwelliaceae	Based on average	1.459	2	5	0.317
	Based on median	0.182	2	5	0.839
	Based on median and with adjusted degrees of freedom	0.182	2	2.64	0.844
	Based on the mean value after clipping	1.257	2	5	0.361
Chromatiaceae	Based on average	1.369	2	5	0.336
	Based on median	0.902	2	5	0.463
	Based on median and with adjusted degrees of freedom	0.902	2	3.86	0.477
	Based on the mean value after clipping	1.343	2	5	0.341
Alteromonadaceae	Based on average	6.815	2	5	0.037
	Based on median	0.545	2	5	0.611
	Based on median and with adjusted degrees of freedom	0.545	2	2.068	0.645
	Based on the mean value after clipping	5.599	2	5	0.053
ANOVA
		Sum of squares	degree of freedom	mean square	F	Significance
Colwelliaceae	Between groups	1.28631e+09	2	6.43156e+08	36.12	0.001
	Within group	8.90314e+07	5	1.78063e+07
	total	1.37534e+09	7
Chromatiaceae	Between groups	3.01523e+07	2	1.50762e+07	447.044	0
	Within group	168621	5	33724.1
	total	30320960	7
Alteromonadaceae	Between groups	1.12865e+09	2	5.64327e+08	29.692	0.002
	Within group	9.50288e+07	5	1.90058e+07
	total	1.22368e+09	7
Multiple comparison
		(I) sample	(J) sample	Mean difference (I-J)	Standard error	Significance	95% confidence interval of mean
							lower limit	upper limit
Colwelliaceae	LSD	1	2	-13204.66667*	3445.41	0.012	-22061.4	-4347.96
			3	-32740.00000*	3852.09	0	-42642.1	-22837.9
		2	1	13204.66667*	3445.41	0.012	4347.96	22061.4
			3	-19535.33333*	3852.09	0.004	-29437.4	-9633.23
		3	1	32740.00000*	3852.09	0	22837.9	42642.1
			2	19535.33333*	3852.09	0.004	9633.23	29437.4
Chromatiaceae	LSD	1	2	668.66667*	149.943	0.007	283.227	1054.11
			3	-4099.00000*	167.641	0	-4529.93	-3668.07
		2	1	-668.66667*	149.943	0.007	-1054.11	-283.227
			3	-4767.66667*	167.641	0	-5198.6	-4336.73
		3	1	4099.00000*	167.641	0	3668.07	4529.93
			2	4767.66667*	167.641	0	4336.73	5198.6
Alteromonadaceae	LSD	1	2	-8235.33	3559.56	0.069	-17385.5	914.819
			3	-30282.83333*	3979.71	0.001	-40513	-20052.7
		2	1	8235.33	3559.56	0.069	-914.819	17385.5
			3	-22047.50000*	3979.71	0.003	-32277.7	-11817.3
		3	1	30282.83333*	3979.71	0.001	20052.7	40513
			2	22047.50000*	3979.71	0.003	11817.3	32277.7
* The significance level of the mean difference was 0.05.
